# Supplementary material for: Resolving the origins of secretory products and anthelmintic responses in a human parasitic nematode at single-cell resolution
Source: eLife. 2023 Jun 15;12:e83100. doi: 10.7554/eLife.83100 (PMC10319439; doi:10.7554/eLife.83100)
Supplement: Figure 4—source data 1. — S, secretory; MS, muscle; MD, mesoderm; C, coelomocyte; CA, canal-associated; IB, inner body; N, neurons. [file elife-83100-fig4-data1.csv]

	Celltype
Signal Peptide	S	MS	MD	C	CA	IB	N
Yes	34 (43%)	69 (18%)	19 (7.5%)	32 (18.2%)	8 (15.1%)	19 (27.1%)	71 (14.3%)
No	45 (57%)	315 (82%)	235 (92.5%)	144 (81.8%)	45 (84.9%)	51 (72.9%)	427 (85.7%)
Total	79	384	254	176	53	70	498
